# Supplementary material for: Evolutionary characteristics and influencing factors of non-grain of cultivated land in main grain-producing areas—A case study of Lianyungang City, China
Source: PLoS One. 2025 Jun 11;20(6):e0325259. doi: 10.1371/journal.pone.0325259 (PMC12157098; doi:10.1371/journal.pone.0325259)
Supplement: S1 Table — (XLSX) [file pone.0325259.s001.xlsx]

## Sheet: Sheet1
Year	Area/km2
	Lower level of non-grain	Low level of non-grain	Medium level of non-grain	High level of non-grain	Higher level of non-grain
2002	3433.44	39.8072	41.159	31.4534	174.882
2012	3533.04	44.6699	45.064	37.8346	60.1411
2022	3528.32	52.6813	47.2497	41.9519	50.5422
