# Supplementary material for: Evolutionary characteristics and influencing factors of non-grain of cultivated land in main grain-producing areas—A case study of Lianyungang City, China
Source: PLoS One. 2025 Jun 11;20(6):e0325259. doi: 10.1371/journal.pone.0325259 (PMC12157098; doi:10.1371/journal.pone.0325259)
Supplement: S2 Table — (XLSX) [file pone.0325259.s002.xlsx]

## Sheet: Sheet1
spatial zoning	2002		2012		2022
	Area/km2	Proportion/%	Area/km2	Proportion/%	Area/km2	Proportion/%
single-factor dominant zone	871.03	0.230546	319.29	0.0845107	736.87	0.195037
double-factor dominant zone	1970.32	0.521509	960.14	0.254133	1600.54	0.423635
multi-factor action zone	936.76	0.247944	2498.67	0.661356	1440.7	0.381328
The area and proportion of single factor dominated zone
Secondary zoning	2002		2012		2022
	Area/km2	Proportion/%	Area/km2	Proportion/%	Area/km2	Proportion/%
GDP dominant zone	83.89	0.0222	92.92	0.0246	732.94	0.194
Population density dominant zone	96.72	0.0256	150.09	0.0397	2.44	0.0006
NDVI dominant zone	285.01	0.0754	49.47	0.0131	1.49	0.0004
Precipitation dominant zone	405.4	0.1073	26.82	0.0071	-	-
The area and proportion of double factors dominant zone
Secondary zoning	2002		2012		2022
	Area/km2	Proportion/%	Area/km2	Proportion/%	Area/km2	Proportion/%
GDP-Population density dominant zone	53.57	0.0142	438.65	0.1161	427.61	0.1132
GDP-NDVI dominant zone	141.66	0.0375	169.74	0.0449	839.15	0.2221
GDP-Precipitation dominant zone	188.96	0.05	90.1	0.0238	326.67	0.0865
Population density-NDVI dominant zone	68.47	0.0181	144.93	0.0384	1.07	0.0003
Population density-Precipitation dominant zone	108.19	0.0286	91.42	0.0242	1.61	0.0004
NDVI-Precipitation dominant zone	1409.46	0.3731	25.3	0.0067	4.44	0.0012
The area and proportion of the multi-factor action zone
Secondary zoning	2002		2012		2022
	Area/km2	Proportion/%	Area/km2	Proportion/%	Area/km2	Proportion/%
Multi-factor weak zone	206.23	0.0546	47.08	0.0125	1.1	0.0003
Multi-factor strong zone	730.53	0.1934	2451.6	0.6489	1439.59	0.381
